# Supplementary material for: Atom Economical Multi-Substituted Pyrrole Synthesis from Aziridine
Source: Molecules. 2022 Oct 13;27(20):6869. doi: 10.3390/molecules27206869 (PMC9609358; doi:10.3390/molecules27206869)
Supplement: Supplementary file 1 [file molecules-27-06869-s001.zip]

Archive with 1 entries (1 files):
- molecules-1967828-supplementary.pdf
